# Supplementary material for: ABC transporter genes ABC-C6 and ABC-G33 alter plant-microbe-parasite interactions in the rhizosphere
Source: Sci Rep. 2019 Dec 27;9:19899. doi: 10.1038/s41598-019-56493-w (PMC6934816; doi:10.1038/s41598-019-56493-w)
Supplement: Supplementary file 1 — Supplementary Dataset [file 41598_2019_56493_MOESM1_ESM.xlsx]

## Sheet: Sheet1
									intercept	800000
									Slope	40000
	ABC-C6		ABC-G33		PDS		ABC-C6		ABC-G33		PDS
	Mean	SEM	Mean	SEM	Mean	SEM	Mean (ng/µl)	SEM	Mean (ng/µl)	SEM	Mean (ng/µl)	SEM
2,4-Dimethyl-1-heptene	832814	310870	1.06527e+06	298806	1.09707e+06	522987	1.09102	0.438587	1.38159	0.423508	1.42134	0.703734
2,6-Dimethylnonane	805798	320451	990982	406165	0	0	1.05725	0.450564	1.28873	0.557706
3,5-dimethyloctane	603728	112602	890086	265934	0	0	0.80466	0.190752	1.16261	0.382418
4,7-dimethylundecane	587876	173251	1.95561e+06	729449	622191	187844	0.784845	0.266563	2.49451	0.961811	0.827739	0.284805
Undecane	1.134e+06	466206	2449384	806745	1.35915e+06	551348	1.4675	0.632758	3.11173	1.05843	1.74894	0.739186
2,6,10,14-tetramethylheptadecane	1679384	694438	3.30475e+06	1.29678e+06	1.08792e+06	380976	2.14923	0.918048	4.18094	1.67098	1.4099	0.526221
3,8-dimethylundecane	2.05268e+06	643271	4.15924e+06	1.33503e+06	0	0	2.61585	0.854088	5.24904	1.71879
3-ethyl-3-methylheptane	1.3287e+06	257809	4.59829e+06	1.71659e+06	0	0	1.71087	0.372262	5.79786	2.19574
10-Methylnonadecane	1.55146e+06	396305	4.94631e+06	1.82362e+06	2.27036e+06	631540	1.98933	0.545382	6.23288	2.32953	2.88796	0.839425
4,6-dimethylundecane	780366	110413	3.21456e+06	1.47348e+06	1.45025e+06	502754	1.02546	0.188016	4.0682	1.89185	1.86281	0.678443
Pentacosane	2.10626e+06	628154	4.1055e+06	1.23923e+06	1.8437e+06	577878	2.68282	0.835192	5.18188	1.59904	2.35463	0.772348
Heneicosane	4.61906e+06	2.01066e+06	1.21694e+07	5.0599e+06	2.8109e+06	1.18718e+06	5.82383	2.56333	15.2617	6.37488	3.56363	1.53397
2,4-bis(1,1-dimethylethyl)phenol	4.50769e+06	1.16017e+06	2.00113e+07	7.33316e+06	6.4666e+06	3.26233e+06	5.68461	1.50022	25.0641	9.21646	8.13325	4.12791
(E)-7-Tetradecene	3.43396e+06	1.03153e+06	1.39724e+07	5.83432e+06	0	0	4.34246	1.33941	17.5155	7.34289
2,6,10,14-tetramethylhexadecane	5.19001e+06	1.85152e+06	1.54962e+07	7.0897e+06	2999308	1.15676e+06	6.53752	2.3644	19.4202	8.91213	3.79914	1.49595
Hexadecane	6.26011e+06	2.09331e+06	1.46021e+07	5.52774e+06	5.44574e+06	1.69434e+06	7.87514	2.66664	18.3026	6.95968	6.85717	2.16793
2,6,10-trimethylpentadecane	8.68659e+06	3.89632e+06	7.98986e+06	3.77405e+06	6.28103e+06	2.33696e+06	10.9082	4.92041	10.0373	4.76756	7.90129	2.97119
Heptadecane	3527840	1.13697e+06	3.36908e+07	1.53345e+07	4.50131e+06	1.16486e+06	4.4598	1.47121	42.1635	19.2181	5.67664	1.50608
Pentadecane	8.35327e+06	3.83689e+06	9.225e+06	2.91235e+06	0	0	10.4916	4.84611	11.5813	3.69044
3-methylhexadecane	10208168	3.72411e+06	1.3662e+07	4.9552e+06	0	0	12.8102	4.70513	17.1275	6.244
Octadecane	5.70773e+06	2.25608e+06	2.11834e+07	8.57392e+06	6.86312e+06	3.33407e+06	7.18466	2.87011	26.5292	10.7674	8.6289	4.21759
2-methyloctacosane	7572798	2.59407e+06	7.29301e+07	4.4074e+07	5.03486e+07	2.95202e+07	9.516	3.29259	91.2126	55.1425	62.9857	36.9502
Nonadecane	4.35688e+07	2.81531e+07	25933799	9.96944e+06	1.0013e+07	6.08257e+06	54.5109	35.2414	32.4672	12.5118	12.5662	7.65321
Tetradecanoic acid	3.58396e+07	1.40449e+07	1.56485e+07	7.69429e+06	8.43759e+06	5.2879e+06	44.8495	17.6062	19.6107	9.66786	10.597	6.65988
Tetrapentacontane	1.21025e+07	3.40304e+06	2.9174e+07	9.40889e+06	5469174	2.28957e+06	15.1781	4.3038	36.5175	11.8111	6.88647	2.91197
2-methylheptadecane	8.87835e+06	4.06677e+06	1.02829e+07	3.7791e+06	1.74801e+07	8.12458e+06	11.1479	5.13346	12.9036	4.77387	21.9001	10.2057
7,9-Di-tert-butyl-1-oxaspiro(4,5)deca-6,9-diene-2,8-dione	1.3074e+07	4.92308e+06	2.76815e+07	9.97483e+06	1.4739e+07	7.28794e+06	16.3924	6.20385	34.6519	12.5185	18.4738	9.15992
Hexadecanoic acid	6.82712e+06	1.77414e+06	5.24027e+07	1.9882e+07	2.19932e+07	1.63774e+07	8.5839	2.26768	65.5534	24.9025	27.5415	20.5217
Eicosane	3.36134e+07	1.06379e+07	8.62416e+07	3.01068e+07	1.97779e+07	6.92167e+06	42.0668	13.3473	107.852	37.6835	24.7724	8.70209
Tetracosane	3.98585e+06	1.0414e+06	1.33319e+07	4.88583e+06	7.55921e+06	2.11198e+06	5.03232	1.35174	16.7149	6.15728	9.49901	2.68998
3-methylheptadecane	1.14622e+07	3.59227e+06	23722266	6.62587e+06	1.00393e+07	3.59054e+06	14.3777	4.54033	29.7028	8.33234	12.5991	4.53818
Octadecanoic acid	1.34766e+07	4.55471e+06	4.65045e+07	1.45814e+07	1.61214e+07	7.02973e+06	16.8957	5.74339	58.1806	18.2767	20.2017	8.83716
5,5-Dibutylnonane	1.69824e+07	5.24585e+06	3.44753e+07	1.11959e+07	1.34205e+07	4.22673e+06	21.278	6.60732	43.1441	14.0449	16.8256	5.33341
Tricosane	1.23875e+07	4.16091e+06	2.68773e+07	9.17556e+06	1.71837e+07	5.33461e+06	15.5343	5.25114	33.6466	11.5195	21.5296	6.71827
2-hydroxy-1-(hydroxymethyl)ethyl octadecanoate	3.24094e+07	9.84933e+06	3.00663e+07	7.59922e+06	3.18578e+07	1.17982e+07	40.5617	12.3617	37.6329	9.54903	39.8723	14.7977
Squalene	2.00506e+07	5.81288e+06	2.17557e+07	1.07805e+07	1.90789e+07	7.96316e+06	25.1132	7.3161	27.2446	13.5256	23.8986	10.0039
9-O-Pivaloyl-N-acetylcolchinol	1.21946e+07	3.43778e+06	5.98565e+07	1.79537e+07	1.54488e+07	1.03071e+07	15.2932	4.34722	74.8706	22.4921	19.3611	12.9339
N/B Tetradecanoic acid (0.2–125 ng/μl) was analyzed by GC/MS in full scan mode to generate a linear calibration curve (peak area vs. concentration) with the following equation [y = 8E+05x − 4E+04(R2 = 0.9987)], which was used for the external quantification of the different compounds in the sample
